# Supplementary material for: Bisphenols in Aquatic Products from South China: Implications for Human Exposure
Source: Toxics. 2024 Feb 16;12(2):154. doi: 10.3390/toxics12020154 (PMC10891950; doi:10.3390/toxics12020154)
Supplement: Supplementary file 1 [file toxics-12-00154-s001.zip]

Archive with 1 entries (1 files):
- toxics-2791225-supplementary.pdf
